# Supplementary material for: Cooperative Effect of Ni-Decorated Monolayer WS2, NiO, and AC on Improving the Flame Retardancy and Mechanical Property of Polypropylene Blends
Source: Polymers (Basel). 2023 Jun 23;15(13):2791. doi: 10.3390/polym15132791 (PMC10347200; doi:10.3390/polym15132791)
Supplement: Supplementary file 1 [file polymers-15-02791-s001.zip]

Archive with 1 entries (1 files):
- polymers-2391987-supplementary.pdf
